# Supplementary material for: Natural allelic diversities of GmPrx16 confer drought tolerance in soybean
Source: Plant Biotechnol J. 2023 Nov 22;22(3):535–7. doi: 10.1111/pbi.14249 (PMC10893949; doi:10.1111/pbi.14249)
Supplement: Supplementary file 2 — Table S1 Information for the natural population used in the GWAS. Table S2 Candidate genes list in the locus located on chomosome 16. [file PBI-22-535-s001.xlsx]

## Sheet: S1
Table. S1 Information for the natural population used in the GWAS.
Accessions	Type	Origin	Standard drought tolerance index
PI 153262	Landrace	Belgium	0.167037
PI 548382	Landrace	Manitoba,Canada	0.104025
PI 437654 -2	Landrace	China	0.256886
PI 417398	Landrace	China	0.363923
PI 437679	Landrace	China	0.297817
PI 548298	Landrace	China	0.0475358
PI 437653	Landrace	China	0.300495
PI 404182	Landrace	China	0.547544
PI 253658 B	Landrace	China	0.050007
Yan Shi Huang Dou	Landrace	China	0.0604821
PI 437944	Landrace	China	0.0533659
PI 587666	Landrace	An Hui, China	NA
PI 548402	Landrace	Bei Jing, China	0.383425
PI 603596	Landrace	Fu Jian, China	0.0911317
Dong Shan Bai Ma Dou	Landrace	Fu Jian, China	0.639163
Sha Men Teng Zai Dou	Landrace	Fu Jian, China	NA
PI 567293	Landrace	Gan Su, China	0.221625
PI 567298	Landrace	Gan Su, China	0.340058
PI 588053 A	Landrace	Guang Dong, China	0.398449
PI 594615	Landrace	Gui Zhou, China	0.159095
Bai Mao Dou	Landrace	Gui Zhou, China	0.164929
PI 567503	Landrace	He Bei, China	0.359888
Da Tun Xiao Hei Dou	Landrace	He Bei, China	0.109909
Nan Guan Xiao Pi Qing	Landrace	He Bei, China	0.643403
PI 603336	Landrace	Hei Long Jiang, China	0.219629
PI 548379	Landrace	Hei Long Jiang, China	0.0982128
PI 548488	Landrace	Hei Long Jiang, China	0.264111
PI 603318	Landrace	Hei Long Jiang, China	0.154167
Da Li Huang -2	Landrace	Hei Long Jiang, China	0.324477
PI 587752	Landrace	Hu Bei, China	0.288726
PI 587848	Landrace	Hu Bei, China	0.548913
Dai Mi Dou	Landrace	Hu Bei, China	NA
Hong Hu Liu Yue Bao	Landrace	Hu Bei, China	0.120481
Jing Huang 35 Yi	Landrace	Hu Bei, China	0.458876
Ni Dou	Landrace	Hu Bei, China	NA
PI 594579	Landrace	Hu Nan, China	NA
Xiang Dou No.4	Landrace	Hu Nan, China	0.14438
PI 407716	Landrace	Ji Lin, China	0.257905
Hei Wa Shi Dou	Landrace	Ji Lin, China	0.140159
PI 467343	Landrace	Ji Lin, China	0.107532
PI 603384	Landrace	Ji Lin, China	NA
PI 548406	Landrace	Ji Lin, China	0.128586
PI 603357	Landrace	Ji Lin, China	0.058597
PI 88479	Landrace	Ji Lin, China	0.100056
Jin Shan Cha Zhu Shi Dou	Landrace	Ji Lin, China	0.112076
PI 603675	Landrace	Jiang Su, China	0.150275
Pi Xian Da Zi Hua Cao	Landrace	Jiang Su, China	0.17259
Wu Jiang Wu Yue Niu Mao Huang	Landrace	Jiang Su, China	0.421182
Bin Hai Da Huang Ke Zi Jia	Landrace	Jiang Su, China	0.519476
PI 567258	Landrace	Jiang Xi, China	NA
PI 548391	Landrace	Liao Ning, China	0.0883714
PI 80822	Landrace	Liao Ning, China	0.181841
Yu Shi Dou	Landrace	Liao Ning, China	0.410906
PI 603420	Landrace	Nei Meng Gu, China	0.092433
Xiao Bai Qi	Landrace	Nei Meng Gu, China	0.137143
PI 567364	Landrace	Ning Xia, China	0.145135
Ni Ding Hua Mei Dou	Landrace	Ning Xia, China	0.340986
PI 548348	Landrace	Northeast, China	NA
PI 603516	Landrace	Shaan Xi,China	0.536826
PI 567395	Landrace	Shaan Xi,China	0.296729
Guang Rao Da Qing Dou	Landrace	Shan Dong, China	0.160429
PI 567525	Landrace	Shan Dong, China	0.274856
PI 602991	Landrace	Shan Dong, China	0.499511
Hu Pi Dou ×Ye Sheng Dou J15	Landrace	Shan Xi, China	0.111102
Xing Xian Xiao Huang Dou	Landrace	Shan Xi, China	0.551261
Da Qing Ren	Landrace	Shan Xi, China	0.332926
You Pi Zhi Hei Dou	Landrace	Shan Xi, China	0.321553
Xia Hei Dou	Landrace	Shan Xi, China	0.401587
Xiao Bai Dou -2	Landrace	Shan Xi, China	0.700455
PI 594451	Landrace	Si Chuan, China	0.145245
PI 594777	Landrace	Yun Nan, China	0.425356
PI 603756	Landrace	Zhe Jiang, China	0.631446
Cu Dou	Landrace	Zhe Jiang, China	0.212472
PI 416971	Landrace	Japan	0.356328
PI 317336	Landrace	Japan	0.134296
PI 416890	Landrace	Japan	NA
PI 80837	Landrace	Akita,Japan	NA
PI 243541	Landrace	Akita,Japan	NA
PI 507355	Landrace	Hokkaido,Japan	0.08405
PI 86024	Landrace	Hokkaido,Japan	0.203746
PI 317334 A	Landrace	Hokkaido,Japan	0.141225
PI 423954	Landrace	Kumamoto,Japan	0.0584083
PI 84987	Landrace	Saitama,Japan	0.162777
PI 84987 A	Landrace	Saitama,Japan	0.12708
PI 548342	Landrace	Tokyo,Japan	0.393557
PI 89138	Landrace	Hamgyong Puk,North Korea	0.0791828
PI 548456	Landrace	Pyongyang,North Korea	0.585216
PI 437321	Landrace	Federation Primorye,Russian Federation	0.246795
PI 196166	Landrace	South Korea	0.257237
PI 157421	Landrace	South Korea	0.183553
PI 399043	Landrace	Cheju,South Korea	0.469322
PI 424391	Landrace	Jeolla Puk,South Korea	0.524594
PI 407849	Landrace	Jeolla Puk,South Korea	0.129837
PI 339734	Landrace	Kangwon,South Korea	NA
PI 407801	Landrace	Kyonggi,South Korea	0.605279
PI 398296 *	Landrace	Kyonggi,South Korea	0.17452
PI 84631	Landrace	Kyonggi,South Korea	0.174326
PI 83945-3	Landrace	Kyonggi,South Korea	0.228732
PI 548417	Landrace	Minnesota,United States	0.18037
PI 567189 A	Landrace	Vietnam	0.227079
PI 591435	Improved cultivar	Ontario,Canada	0.123736
PI 548573	Improved cultivar	Ontario,Canada	0.161845
PI 591431	Improved cultivar	Ontario,Canada	0.0927692
PI 548311	Improved cultivar	Ontario,Canada	0.102844
PI 548593	Improved cultivar	Ontario,Canada	0.0708456
PI 548638	Improved cultivar	Ontario, Canada	NA
PI 591432	Improved cultivar	Ontario,Canada	0.0856363
PI 548643	Improved cultivar	Ontario, Canada	NA
PI 591433	Improved cultivar	Ontario, Canada	NA
PI 548644	Improved cultivar	Ontario,Canada	0.102085
Zhong Huang No.13 -1	Improved cultivar	Bei Jing, China	0.512145
Zhong Huang No.50	Improved cultivar	Bei Jing, China	0.368484
Zhong Huang No.31	Improved cultivar	Bei Jing, China	0.316014
Zhong Huang No.40	Improved cultivar	Bei Jing, China	0.341165
Zhong Huang No.35	Improved cultivar	Bei Jing, China	0.246789
Zhong Huang No.38	Improved cultivar	Bei Jing, China	0.499263
Zhong Huang No.14	Improved cultivar	Bei Jing, China	0.312106
Gui Chun No.8 -1	Improved cultivar	Guang Dong, China	0.222087
Cang Dou No.11	Improved cultivar	He Bei, China	0.151789
Sui Nong No.10	Improved cultivar	Hei Long Jiang, China	0.086371
Sui Nong No.33	Improved cultivar	Hei Long Jiang, China	0.139669
PI 612719	Improved cultivar	Hei Long Jiang, China	0.143066
Dong Nong No.51	Improved cultivar	Hei Long Jiang, China	NA
Dong Nong No.52	Improved cultivar	Hei Long Jiang, China	NA
Dong Nong No.26	Improved cultivar	Hei Long Jiang, China	0.140305
Zhang Nong No.16	Improved cultivar	Ji Lin, China	0.146654
Zhang Nong No.13	Improved cultivar	Ji Lin, China	0.117391
Ji Yu No.90	Improved cultivar	Ji Lin, China	0.148458
Zhang Nong No.18	Improved cultivar	Ji Lin, China	0.127372
Jiu Nong No.30	Improved cultivar	Ji Lin, China	0.17013
PI 518711	Improved cultivar	Ji Lin, China	0.113765
Nan Nong Cai Dou No.1	Improved cultivar	Jiang Su, China	0.592728
Liao Dou No.17	Improved cultivar	Liao Ning, China	NA
Tie Feng No.22	Improved cultivar	Liao Ning, China	NA
Liao Dou No.3	Improved cultivar	Liao Ning, China	0.438347
Liao Dou No.21	Improved cultivar	Liao Ning, China	0.051871
Liao Dou No.11	Improved cultivar	Liao Ning, China	0.106849
He Dou No.13	Improved cultivar	Shan Dong, China	NA
Lu Dou No.11	Improved cultivar	Shan Dong, China	0.353516
Wei 6823	Improved cultivar	Shan Dong, China	0.6387
Sheng Li No.3	Improved cultivar	Shan Dong, China	0.153685
Fen Dou No.78	Improved cultivar	Shan Xi, China	0.0571788
Fen Dou No.89	Improved cultivar	Shan Xi, China	0.508144
Fen Dou No.63	Improved cultivar	Shan Xi, China	0.41515
Fen Dou No.88	Improved cultivar	Shan Xi, China	0.22465
Fen Dou No.86	Improved cultivar	Shan Xi, China	0.268598
Jin Dou No.26	Improved cultivar	Shan Xi, China	NA
Jin Da No.62	Improved cultivar	Shan Xi, China	0.0649194
Fen Dou No.79	Improved cultivar	Shan Xi, China	NA
Fen Dou No.65	Improved cultivar	Shan Xi, China	0.167545
Fen Dou No.85	Improved cultivar	Shan Xi, China	NA
Jin Da No.70	Improved cultivar	Shan Xi, China	0.384397
Jin Da No.52	Improved cultivar	Shan Xi, China	NA
Shu Xian No.205	Improved cultivar	Si Chuan, China	0.204916
Tai Wan Yi Hao	Improved cultivar	Tai Wan, China	0.518645
Xi Zang Da Dou No.20	Improved cultivar	Xi Zang, China	0.374796
PI 518750	Improved cultivar	Former Serbia and Monteneg	0.17136
PI 591541 -2	Improved cultivar	United States	0.0920233
PI 438498	Improved cultivar	United States	0.668436
PI 533655	Improved cultivar	Illinois,United States	0.24285
PI 547459	Improved cultivar	Illinois,United States	NA
PI 547409	Improved cultivar	Illinois,United States	0.186808
PI 548362 *	Improved cultivar	Illinois,United States	0.141587
PI 547690	Improved cultivar	Illinois,United States	0.0711954
PI 547686	Improved cultivar	Illinois,United States	0.0576835
PI 591511	Improved cultivar	Illinois,United States	0.157899
PI 548182	Improved cultivar	Illinois,United States	0.258549
PI 548631	Improved cultivar	Illinois,United States	0.142773
PI 634883	Improved cultivar	Illinois,United States	0.419231
PI 547716	Improved cultivar	Illinois,United States	0.0394956
PI 547562	Improved cultivar	Illinois,United States	NA
PI 547460	Improved cultivar	Illinois,United States	0.124097
PI 591495	Improved cultivar	Illinois,United States	0.428114
PI 548190	Improved cultivar	Illinois, United States	NA
PI 548512	Improved cultivar	Indiana,United States	0.125566
PI 548603	Improved cultivar	Indiana,United States	0.491081
PI 548540	Improved cultivar	Iowa,United States	0.158288
PI 548520	Improved cultivar	Iowa, United States	NA
FC 33243	Improved cultivar	Iowa, United States	NA
PI 548524	Improved cultivar	Iowa,United States	0.145615
PI 515961	Improved cultivar	Kentucky,United States	0.342205
PI 513382	Improved cultivar	Minnesota,United States	0.200733
PI 542403	Improved cultivar	Minnesota, United States	NA
PI 548604	Improved cultivar	Missouri, United States	NA
PI 548634	Improved cultivar	Ohio,United States	0.147649
PI 536635	Improved cultivar	Ohio,United States	NA
PI 540552	Improved cultivar	Ohio,United States	0.225265
PI 548565	Improved cultivar	Ohio,United States	0.306293
PI 548985	Improved cultivar	South Carolina,United States	0.665985
PI 548477	Improved cultivar	Tennessee,United States	0.317867
PI 518664	Improved cultivar	Virginia,United States	0.439709
Dunfield	Landrace	Belgium	0.268114
Hei Jia Pi Lv Qing Dou	Landrace	China	0.262393
Da Hei Qi	Landrace	China	0.056644
Ji Shi Bai Hua	Landrace	China	0.353454
Huang Dou -2	Landrace	China	0.241524
Da Bai Pi	Landrace	China	0.172688
Hei Gun Dou	Landrace	China	0.476546
PI 297543	Landrace	China	0.102834
Huang Qi	Landrace	China	0.410893
Huang Shou Gan Dou	Landrace	China	0.334545
Da Tian E Dan	Landrace	China	0.395938
Xiu Xian Ping Ding Wu	Landrace	An Hui, China	0.206054
PI 567700	Landrace	An Hui, China	0.484227
Jie Jie Si	Landrace	An Hui, China	0.254559
PI 567720 A	Landrace	An Hui, China	0.355168
Liu Yue Bao	Landrace	An Hui, China	0.0961451
Tie Jiao Huang	Landrace	An Hui, China	0.447291
Da Hong Dou	Landrace	An Hui, China	NA
Shui Niu Pi	Landrace	An Hui, China	0.501804
Bei Jing Xiao Hei Dou	Landrace	Bei Jing, China	0.449222
Ma Yi Qi Hei Dou	Landrace	Bei Jing, China	0.152788
Fang Shan Huang Dou	Landrace	Bei Jing, China	0.389721
Zheng Ning Lv Huang Dou	Landrace	Gan Su, China	NA
Huan Xian Yang Yan Jing Dou	Landrace	Gan Su, China	0.0898356
Chi Cheng Lv Huang Dou	Landrace	He Bei, China	0.317051
Yang Tian Xiao Huang Dou	Landrace	He Bei, China	0.196728
Tu Er Yan	Landrace	He Bei, China	0.216948
Cang Zhou Da Qing Dou	Landrace	He Bei, China	NA
Da Hei Dou -1	Landrace	He Bei, China	0.139203
Da Li Hei Dou -1	Landrace	He Bei, China	0.132972
Da Huang Jia	Landrace	He Bei, China	0.448099
Da He Dou	Landrace	He Bei, China	0.479284
Dang Nian Chen	Landrace	He Bei, China	0.238408
Qing Pi Dou -1	Landrace	He Bei, China	0.176432
Huang Dou	Landrace	He Bei, China	0.287716
Mao Dou Zi	Landrace	He Bei, China	0.178984
Xin Yang Yang Yan Dou -1	Landrace	He Nan, China	0.457037
Yu Xian Xiao Zi Cao Hei Dou	Landrace	He Nan, China	0.126399
Yan Cheng Qi Si Ni Dou	Landrace	He Nan, China	0.297352
Ji Yuan Shui Bai Dou	Landrace	He Nan, China	0.551677
Qin Yang Bai Dou	Landrace	He Nan, China	NA
Yong Cheng Xiao Jian Ke	Landrace	He Nan, China	0.514583
Dan Cheng Lao Shu Yan	Landrace	He Nan, China	0.251684
Ye Xian Hong Gun Dou	Landrace	He Nan, China	0.279994
He Nan Xiao You Dou	Landrace	He Nan, China	NA
Chang Chun Man Cang Jin *	Landrace	Ji Lin, China	0.123839
Huai De Bai Hua Da Li	Landrace	Ji Lin, China	0.0649531
Cha Mo Shi Dou	Landrace	Ji Lin, China	0.130394
Su Dou No.1	Landrace	Jiang Su, China	0.228043
Huai Yang Chun Dou	Landrace	Jiang Su, China	0.177372
58-161 *	Landrace	Jiang Su, China	0.548009
Shu Yang Da Qing Dou Jia	Landrace	Jiang Su, China	0.265055
Tong Shan Tian E Dan *	Landrace	Jiang Su, China	0.412543
Su Zhou Wu Yue Mao (Jia )	Landrace	Jiang Su, China	0.174839
Guan Nan Chun Hei Dou	Landrace	Jiang Su, China	0.137383
Pei Xian Da Bai Jiao	Landrace	Jiang Su, China	0.541411
Bin Hai Da Bai Hua Jia	Landrace	Jiang Su, China	0.401748
Tai Zhou Bai Hua Wu Jia No.2	Landrace	Jiang Su, China	0.0923585
Shu Yang Gua Shu	Landrace	Jiang Su, China	0.386965
Wu Jin Ben Niu Qing Dou	Landrace	Jiang Su, China	0.162703
Xu Zhou Xiao You Dou	Landrace	Jiang Su, China	0.338397
Pi Xian Hong Mao You Jia	Landrace	Jiang Su, China	0.0982584
Tong Shan Hu Shan Da Si Li	Landrace	Jiang Su, China	0.125531
Qi Dong Guan Qing Dou Jia	Landrace	Jiang Su, China	NA
Guan Yun Mao Ye Dou	Landrace	Jiang Su, China	0.491445
Ning Zhen No.1	Landrace	Jiang Su, China	0.337471
Xing Hua Ma Shi Zi (Ding )	Landrace	Jiang Su, China	0.198771
Guan Yun Hai Bai Hua -2	Landrace	Jiang Su, China	0.538523
Pei Xian Ba Yue Zha	Landrace	Jiang Su, China	0.522345
Heng Feng Wu Dou	Landrace	Jiang Xi, China	0.0596551
Xiong Yue Xiao Li Huang -1	Landrace	Liao Ning, China	0.282453
Da Zi Qi	Landrace	Liao Ning, China	0.296529
Kuai Qing Pi	Landrace	Liao Ning, China	0.0745282
Hei Dou -1	Landrace	Liao Ning, China	0.0954043
Mao Jia Huang	Landrace	Liao Ning, China	0.441771
Da Bai Qi	Landrace	Liao Ning, China	0.139044
Da Li Hei	Landrace	Liao Ning, China	0.16226
Xiao Jin Huang	Landrace	Liao Ning, China	0.250591
Zong Mao Bian Jing	Landrace	Liao Ning, China	0.109055
Da Bai Mei	Landrace	Liao Ning, China	0.31996
Da Li Qing	Landrace	Liao Ning, China	0.238346
Qing Mo Shi Dou	Landrace	Liao Ning, China	0.196325
Xiao Bian Yuan Dou	Landrace	Liao Ning, China	0.198876
Qing Pi Ping Ding Xiang	Landrace	Liao Ning, China	0.356427
Hong Da Dou	Landrace	Liao Ning, China	0.110495
Yang Da Li	Landrace	Liao Ning, China	0.108442
Hei Qi Huang Dou	Landrace	Liao Ning, China	0.108854
Jin Yuan -2	Landrace	Liao Ning, China	0.277206
Bian Hei Dou	Landrace	Liao Ning, China	0.506793
Bai Pi Zi	Landrace	Liao Ning, China	0.471701
Da Huang Dou -1	Landrace	Nei Meng Gu, China	0.0821813
Te Da Li	Landrace	Shaan Xi,China	0.101325
Bai Ke Huang	Landrace	Shaan Xi,China	0.239115
Ma Ma Niu Mao Huang	Landrace	Shaan Xi,China	0.113011
Huang Sha Dou -1	Landrace	Shaan Xi,China	0.179677
Lao Shu Pi	Landrace	Shaan Xi,China	0.150126
Niu Yan Jing Quan Zi	Landrace	Shaan Xi,China	0.196833
Lv Xin Lao Ya Ling	Landrace	Shaan Xi,China	0.179547
Da Ke Huang Dou	Landrace	Shaan Xi,China	0.257033
Yan An Dou	Landrace	Shaan Xi,China	0.104896
Hei Yao Huang Dou	Landrace	Shaan Xi,China	NA
Huang Huai Dou	Landrace	Shaan Xi,China	0.194753
Cai Lv Dou	Landrace	Shaan Xi,China	0.213471
Ji Mo You Dou	Landrace	Shan Dong, China	0.10608
Da Jiao Ni Dou	Landrace	Shan Dong, China	0.334997
Bai Tian Shu Xiao Huang Dou	Landrace	Shan Dong, China	0.231077
Liu Yue Hong	Landrace	Shan Dong, China	0.192257
Liu Shi Ri Jin Huang Da Dou	Landrace	Shan Dong, China	0.066213
Pa Man Qing	Landrace	Shan Dong, China	0.238482
Da Hua Pi	Landrace	Shan Dong, China	NA
Fo Ding Zhu	Landrace	Shan Dong, China	0.279668
Hong Hua Dou	Landrace	Shan Dong, China	0.480988
Zao Zhuang Leng Da Dou	Landrace	Shan Dong, China	0.440173
He Nan Chun	Landrace	Shan Dong, China	0.188529
Yan Huang No.1	Landrace	Shan Dong, China	0.235149
Qing No.6	Landrace	Shan Dong, China	0.322021
Ping Yi Liu Yue Xian	Landrace	Shan Dong, China	0.301662
Yang Yan	Landrace	Shan Dong, China	0.418243
Ning Yang Jiao Zi Ye	Landrace	Shan Dong, China	0.308135
Zhang Qiu Jia Huang Dou	Landrace	Shan Dong, China	0.161241
Tai An Ba Yue Zha	Landrace	Shan Dong, China	0.207679
Mo Shi	Landrace	Shan Dong, China	0.301995
Teng Xian Da Wu Ye	Landrace	Shan Dong, China	0.284556
Zou Ping Hei Ma Hu Yan	Landrace	Shan Dong, China	0.37235
Si Li Hei Dou	Landrace	Shan Dong, China	0.184334
Lai Wu Ba Yue Zha	Landrace	Shan Dong, China	0.106613
Yi Dou Ping Ding Huang	Landrace	Shan Dong, China	0.273323
Qi Si Mi	Landrace	Shan Dong, China	0.276335
Ping Ding Hei -2	Landrace	Shan Dong, China	0.58966
Mao Huang Dou	Landrace	Shan Dong, China	0.322652
Bai Mei Xiao Qing Dou	Landrace	Shan Dong, China	0.13097
Hui Min Tu Zi Yan	Landrace	Shan Dong, China	0.548055
Xiao Li Hei	Landrace	Shan Dong, China	0.238167
Niu Jiao Qi	Landrace	Shan Dong, China	0.320971
Si Jiao Qi	Landrace	Shan Dong, China	0.344789
Xiao Lao Shu Yan Hei Dou	Landrace	Shan Dong, China	0.281248
Shui Li Zhan	Landrace	Shan Dong, China	0.289999
Wei Xian Gu Li Hun Qing Dou	Landrace	Shan Dong, China	0.321866
Shui Pi Qing Dou	Landrace	Shan Dong, China	0.323866
Niu Mao Huang Hei Dou	Landrace	Shan Xi, China	0.312797
Tai Gu Zao	Landrace	Shan Xi, China	0.118358
Qing Ke Yuan Dou	Landrace	Shan Xi, China	0.295337
Lei Lei Dou	Landrace	Shan Xi, China	0.525663
Shan Xi Ping Ding Huang	Landrace	Shan Xi, China	0.281067
Xiao Hei Dou	Landrace	Shan Xi, China	0.34809
Hui Lin Qing	Landrace	Shan Xi, China	0.268075
Tu Hei Dou	Landrace	Shan Xi, China	0.299421
Pu Dong Da Huang Dou	Landrace	Shang Hai, China	0.16696
Song Jiang Deng Xi Feng Jia	Landrace	Shang Hai, China	0.270399
Shang Hai Chi Sha Huang Dou	Landrace	Shang Hai, China	0.10011
Le Shan Da Huang Ke	Landrace	Si Chuan, China	0.600379
Gong Xian Er Ji Zao	Landrace	Si Chuan, China	0.274443
Bei Chuan Wu Yan Wo	Landrace	Si Chuan, China	0.16736
Shi Mian Da Dou Zi	Landrace	Si Chuan, China	0.0771691
Bao Ji Mu	Landrace	Si Chuan, China	0.286497
Bei Chuan Da Yang Wei Ba	Landrace	Si Chuan, China	0.140584
Peng Xi Da Liu Yue Huang	Landrace	Si Chuan, China	0.335282
Bei Chuan Tu Er Dou	Landrace	Si Chuan, China	0.20454
Le Shan Zi Pi Dou	Landrace	Si Chuan, China	0.0475018
Xiao Hei Dou -1	Landrace	Si Chuan, China	0.399215
PI 283327	Landrace	Tai Wan, China	NA
Shi Da Dou No.1	Landrace	Xin Jiang, China	0.217097
Shi Da Dou No.2	Landrace	Xin Jiang, China	0.0696886
Xin Jiang Zao Shu Pin Zhong	Landrace	Xin Jiang, China	0.216836
Wang Zhong Wang	Landrace	Xin Jiang, China	0.0794065
Chang Ji Huang Dou	Landrace	Xin Jiang, China	0.200402
PI 567238	Landrace	Yun Nan, China	0.0408529
Shi Sheng Chang Ye *	Landrace	Hokkaido,Japan	0.145612
PI 423766	Landrace	Kangwon,South Korea	0.142032
Huang Sha Dou -2	Landrace	United States	0.222091
Clark63	Landrace	Illinois,United States	0.0887825
PI 547786	Landrace	Illinois,United States	0.152059
PI 547782	Landrace	Illinois,United States	0.167661
PI 547745	Landrace	Illinois,United States	0.0651453
PI 547732	Landrace	Illinois,United States	0.0993985
PI 547549	Landrace	Illinois,United States	0.12245
PI 547553	Landrace	Illinois,United States	0.302716
PI 547539	Landrace	Illinois,United States	0.185332
PI 548170	Landrace	Illinois,United States	0.0991834
PI 632420	Landrace	Ohio,United States	NA
K20-3	Landrace	Unknown	0.453492
K9602-1	Landrace	Unknown	0.457738
K099	Landrace	Unknown	0.361428
Dcjsey4500	Landrace	Unknown	0.170939
Mei No.2	Improved cultivar	China	0.390592
Jian No.8	Improved cultivar	China	0.340448
Jian No.9	Improved cultivar	China	0.474628
Wan Dou No.24	Improved cultivar	An Hui, China	0.112778
Wan Dou No.28 *	Improved cultivar	An Hui, China	0.45627
Sui Ke No.928	Improved cultivar	An Hui, China	0.499901
Fu 75-65	Improved cultivar	An Hui, China	0.270027
Fu Yang No.335	Improved cultivar	An Hui, China	0.146234
Zhong Huang No.4 -1	Improved cultivar	Bei Jing, China	0.373221
Zhong Pin No.661	Improved cultivar	Bei Jing, China	0.140341
Ke Feng No.53	Improved cultivar	Bei Jing, China	0.285432
Zhong Huang No.55	Improved cultivar	Bei Jing, China	0.199097
Zhong Huang No.44	Improved cultivar	Bei Jing, China	0.445075
Zhong Huang No.19	Improved cultivar	Bei Jing, China	0.524036
Zhong Zuo 9056	Improved cultivar	Bei Jing, China	0.580471
Jing Yin Ke Xuan No.1	Improved cultivar	Bei Jing, China	0.180309
Jing Huang No.3	Improved cultivar	Bei Jing, China	0.393505
Zhong Huang No.24	Improved cultivar	Bei Jing, China	0.380187
Jing Feng No.1	Improved cultivar	Bei Jing, China	0.318954
Hao Cai No.1	Improved cultivar	Bei Jing, China	0.362806
Zhong Ke No.42	Improved cultivar	Bei Jing, China	0.115662
Zhong Huang No.43	Improved cultivar	Bei Jing, China	NA
Zhong Huang No.58	Improved cultivar	Bei Jing, China	0.385473
Zhong Huang No.30	Improved cultivar	Bei Jing, China	0.301863
Zhong Huang No.48	Improved cultivar	Bei Jing, China	0.243614
Zhong Huang No.28	Improved cultivar	Bei Jing, China	0.142728
Zhong Pin 03-5368	Improved cultivar	Bei Jing, China	0.255504
Zhong Zuo J9056	Improved cultivar	Bei Jing, China	0.316455
Ke Feng No.29	Improved cultivar	Bei Jing, China	0.0958304
Zhong Huang No.67	Improved cultivar	Bei Jing, China	0.0975516
Ke Huang No.3	Improved cultivar	Bei Jing, China	0.368633
Ke Feng No.1	Improved cultivar	Bei Jing, China	0.604594
Zhong Zuo 5807	Improved cultivar	Bei Jing, China	0.271318
Zhong Huang No.41	Improved cultivar	Bei Jing, China	0.426649
Zao Shu No.17	Improved cultivar	Bei Jing, China	0.18186
Ke Xi No.8	Improved cultivar	Bei Jing, China	0.333001
Zhong Huang No.61	Improved cultivar	Bei Jing, China	0.535269
Ke Xin No.6	Improved cultivar	Bei Jing, China	0.415956
Ke Feng No.35	Improved cultivar	Bei Jing, China	0.0932234
Zhong Huang No.49	Improved cultivar	Bei Jing, China	0.507099
You Bian No.30	Improved cultivar	Bei Jing, China	0.229131
Zhong Huang No.6	Improved cultivar	Bei Jing, China	0.205083
Zhong Huang No.10	Improved cultivar	Bei Jing, China	0.113456
Jing Huang 03-5	Improved cultivar	Bei Jing, China	0.266845
Zhong Huang No.39	Improved cultivar	Bei Jing, China	0.536896
Zhong Zuo J10153	Improved cultivar	Bei Jing, China	0.14724
Ke Feng No.6	Improved cultivar	Bei Jing, China	0.346502
Gui Chun No.2 -2	Improved cultivar	Guang Xi, China	0.270441
Ji Dou No.15 -2	Improved cultivar	He Bei, China	NA
Ji Dou No.18	Improved cultivar	He Bei, China	0.168338
Wu Xing No.1	Improved cultivar	He Bei, China	0.143267
Ji Dou No.17 -1 *	Improved cultivar	He Bei, China	0.19099
Ji Huang	Improved cultivar	He Bei, China	0.208658
Ji Dou No.19	Improved cultivar	He Bei, China	NA
Ji Dou No.16	Improved cultivar	He Bei, China	0.372077
Cang Dou No.5	Improved cultivar	He Bei, China	0.486758
Han 6192	Improved cultivar	He Bei, China	0.391413
Shi Dou No.411	Improved cultivar	He Bei, China	0.356915
Han Dou No.10	Improved cultivar	He Bei, China	0.225968
Wu Xing No.3	Improved cultivar	He Bei, China	0.296692
Ji Nf No.58	Improved cultivar	He Bei, China	NA
Wu Xing No.2	Improved cultivar	He Bei, China	0.323828
Yu Dou No.25	Improved cultivar	He Nan, China	0.156798
Fan Dou No.5	Improved cultivar	He Nan, China	0.391611
Yu Dou No.28	Improved cultivar	He Nan, China	0.265473
Zhou Dou No.13	Improved cultivar	He Nan, China	0.191866
Yu Dou No.18	Improved cultivar	He Nan, China	0.524121
Yu Dou No.22 *	Improved cultivar	He Nan, China	0.541905
Zhou Dou No.12	Improved cultivar	He Nan, China	0.217955
Yu Dou No.12	Improved cultivar	He Nan, China	0.213979
Zheng 9525	Improved cultivar	He Nan, China	0.351747
Zhou Dou No.17	Improved cultivar	He Nan, China	0.3695
Zheng 92029	Improved cultivar	He Nan, China	0.338952
Zheng No.59	Improved cultivar	He Nan, China	0.358802
Zheng 7016	Improved cultivar	He Nan, China	0.312542
Yu Dou No.8	Improved cultivar	He Nan, China	0.19281
Yu Dou No.2	Improved cultivar	He Nan, China	0.343758
Zhou Dou No.11	Improved cultivar	He Nan, China	0.234421
Zheng 9805	Improved cultivar	He Nan, China	0.50367
Zhou Dou No.19	Improved cultivar	He Nan, China	0.574136
Long Hei No.1	Improved cultivar	Hei Long Jiang, China	0.426709
Hei Nong No.41	Improved cultivar	Hei Long Jiang, China	0.0884025
Hei Nong No.40	Improved cultivar	Hei Long Jiang, China	0.0873782
Ken Nong No.4	Improved cultivar	Hei Long Jiang, China	0.185801
Kang Xian No.3	Improved cultivar	Hei Long Jiang, China	0.154366
Hei He No.36	Improved cultivar	Hei Long Jiang, China	0.148266
Hei Nong No.69	Improved cultivar	Hei Long Jiang, China	0.148692
He Feng No.46	Improved cultivar	Hei Long Jiang, China	0.0990989
Long Xuan No.1	Improved cultivar	Hei Long Jiang, China	0.218417
Hei Nong No.2	Improved cultivar	Hei Long Jiang, China	0.0946951
Ken Nong No.5	Improved cultivar	Hei Long Jiang, China	0.181636
Dong Nong No.59	Improved cultivar	Hei Long Jiang, China	0.0626031
He Feng No.52	Improved cultivar	Hei Long Jiang, China	0.118754
Hei Nong No.57	Improved cultivar	Hei Long Jiang, China	0.173039
Bei Dou No.50	Improved cultivar	Hei Long Jiang, China	0.17582
Ken Dou No.30	Improved cultivar	Hei Long Jiang, China	0.112067
Nen Feng No.16	Improved cultivar	Hei Long Jiang, China	0.183544
Nen Feng No.11	Improved cultivar	Hei Long Jiang, China	0.166309
He Feng No.35	Improved cultivar	Hei Long Jiang, China	0.089625
Bei Dou No.14	Improved cultivar	Hei Long Jiang, China	0.0866436
Hei Nong No.64	Improved cultivar	Hei Long Jiang, China	0.169054
Sui Xiao Li Dou No.1	Improved cultivar	Hei Long Jiang, China	0.0572266
Sui Nong No.30	Improved cultivar	Hei Long Jiang, China	0.102235
Sui Nong No.22	Improved cultivar	Hei Long Jiang, China	0.162684
Ken Feng No.14	Improved cultivar	Hei Long Jiang, China	0.10884
Long Xiao Li Dou No.1	Improved cultivar	Hei Long Jiang, China	0.053962
Jin Yuan No.2	Improved cultivar	Hei Long Jiang, China	0.200188
Hei He No.46	Improved cultivar	Hei Long Jiang, China	0.151681
Xin Da Dou No.8	Improved cultivar	Hei Long Jiang, China	0.174863
Hei Nong No.68	Improved cultivar	Hei Long Jiang, China	0.193903
Hei He No.1 -2	Improved cultivar	Hei Long Jiang, China	0.177695
Hei Nong No.50 -2	Improved cultivar	Hei Long Jiang, China	0.113087
Dong Nong No.44	Improved cultivar	Hei Long Jiang, China	0.0888785
Hei Nong No.59	Improved cultivar	Hei Long Jiang, China	0.124073
Sui Wu Xing No.1	Improved cultivar	Hei Long Jiang, China	0.0613932
Dong Nong No.47	Improved cultivar	Hei Long Jiang, China	0.115821
Bei Dou No.9	Improved cultivar	Hei Long Jiang, China	0.0651838
Ji Lin No.45	Improved cultivar	Ji Lin, China	0.0871565
Ji Yu No.53	Improved cultivar	Ji Lin, China	0.174721
Ji Yu No.63	Improved cultivar	Ji Lin, China	0.0560367
Ji No.56	Improved cultivar	Ji Lin, China	0.157186
Jiu Nong No.21	Improved cultivar	Ji Lin, China	0.0999995
Qun Xuan No.1	Improved cultivar	Ji Lin, China	0.287981
Ji Lin No.31	Improved cultivar	Ji Lin, China	0.123043
Ji Lin No.35	Improved cultivar	Ji Lin, China	0.194454
Jiu Nong No.27	Improved cultivar	Ji Lin, China	0.122422
Ji Ke Dou No.1	Improved cultivar	Ji Lin, China	0.0984022
Ji Nong No.9	Improved cultivar	Ji Lin, China	0.141091
Ji Yu No.76	Improved cultivar	Ji Lin, China	0.103495
Yan Nong No.3	Improved cultivar	Ji Lin, China	0.230377
Ji Lin No.21	Improved cultivar	Ji Lin, China	NA
Ji Qing No.1	Improved cultivar	Ji Lin, China	0.154308
Ji Dou No.1	Improved cultivar	Ji Lin, China	0.130191
Ji Xiao No.6	Improved cultivar	Ji Lin, China	0.116871
Ji Nong No.23	Improved cultivar	Ji Lin, China	0.112279
Xu Dou No.13	Improved cultivar	Jiang Su, China	0.271509
Xu Dou No.12	Improved cultivar	Jiang Su, China	0.22613
Xu Dou No.15 -1	Improved cultivar	Jiang Su, China	0.219219
Xu Dou No.17	Improved cultivar	Jiang Su, China	0.161815
Xu Dou No.11	Improved cultivar	Jiang Su, China	0.130346
Xu Dou No.16	Improved cultivar	Jiang Su, China	NA
Xu Dou No.14	Improved cultivar	Jiang Su, China	0.342673
Xu 0705	Improved cultivar	Jiang Su, China	NA
Xu Dou No.10	Improved cultivar	Jiang Su, China	0.112764
Nan Nong 493-1	Improved cultivar	Jiang Su, China	0.460509
Xu Dou No.9	Improved cultivar	Jiang Su, China	0.158036
Nan Nong Cai Dou No.5	Improved cultivar	Jiang Su, China	0.504876
Tie Feng No.31	Improved cultivar	Liao Ning, China	0.128957
Feng Jiao 66-12	Improved cultivar	Liao Ning, China	0.329063
Ji Ti No.2	Improved cultivar	Liao Ning, China	0.334415
Liao Dou No.10	Improved cultivar	Liao Ning, China	0.181668
Tie Feng No.35	Improved cultivar	Liao Ning, China	NA
Tie Dou No.37	Improved cultivar	Liao Ning, China	0.126772
Liao Dou No.16	Improved cultivar	Liao Ning, China	0.138579
Deng Ke No.3 -1	Improved cultivar	Nei Meng Gu, China	0.0805041
Shan Dou No.125	Improved cultivar	Shaan Xi,China	NA
He Dou No.12 -1	Improved cultivar	Shan Dong, China	0.4667
Shan Ning No.12	Improved cultivar	Shan Dong, China	0.140387
Qi Huang No.28 -2	Improved cultivar	Shan Dong, China	0.551772
Shan Ning No.7	Improved cultivar	Shan Dong, China	0.0920975
Qi Huang No.25	Improved cultivar	Shan Dong, China	0.238592
Gao Feng No.1	Improved cultivar	Shan Dong, China	0.370558
Qi Huang No.33	Improved cultivar	Shan Dong, China	0.348364
Qi Huang No.30	Improved cultivar	Shan Dong, China	0.17237
Ju Xuan No.23 *	Improved cultivar	Shan Dong, China	0.213665
Qi Huang No.31	Improved cultivar	Shan Dong, China	0.668214
Lin Dou No.10	Improved cultivar	Shan Dong, China	0.697131
Qi Huang No.26	Improved cultivar	Shan Dong, China	0.490254
Lu Dou No.4 -1	Improved cultivar	Shan Dong, China	0.226272
Jin Yi No.43	Improved cultivar	Shan Xi, China	0.476753
Jin Dou No.23 *	Improved cultivar	Shan Xi, China	NA
Jin Dou No.34	Improved cultivar	Shan Xi, China	0.202701
Jin Dou No.29	Improved cultivar	Shan Xi, China	0.508917
Jin Yi No.59	Improved cultivar	Shan Xi, China	0.124476
Fen Dou No.56	Improved cultivar	Shan Xi, China	NA
Jin Yi No.52	Improved cultivar	Shan Xi, China	0.143983
Jin Dou No.16	Improved cultivar	Shan Xi, China	0.450517
Yu Xuan No.13	Improved cultivar	Shan Xi, China	0.175475
Fen Dou No.16	Improved cultivar	Shan Xi, China	0.70374
Jin Dou No.19 -1	Improved cultivar	Shan Xi, China	0.138179
Jin Dou No.14	Improved cultivar	Shan Xi, China	0.506402
Zhang Dou No.006	Improved cultivar	Shan Xi, China	0.253331
Jin Yi No.51	Improved cultivar	Shan Xi, China	0.272232
Jin Dou No.2	Improved cultivar	Shan Xi, China	0.216544
Jin Dou No.41	Improved cultivar	Shan Xi, China	0.306664
Jin Dou No.25	Improved cultivar	Shan Xi, China	0.118449
Jin Dou No.501	Improved cultivar	Shan Xi, China	0.206814
Jin Da No.78 -1	Improved cultivar	Shan Xi, China	0.40157
Jin Da No.74	Improved cultivar	Shan Xi, China	NA
Jin Yi No.46	Improved cultivar	Shan Xi, China	0.382506
Jin Dou No.43	Improved cultivar	Shan Xi, China	0.154208
Jin Dou No.39 -1	Improved cultivar	Shan Xi, China	0.233681
Jin Dou No.21	Improved cultivar	Shan Xi, China	0.53954
Fen Dou No.62	Improved cultivar	Shan Xi, China	0.694649
Jin Yi No.31	Improved cultivar	Shan Xi, China	NA
Jin Yi No.10	Improved cultivar	Shan Xi, China	0.2841
Jin Dou No.1	Improved cultivar	Shan Xi, China	0.18872
Zhang Dou No.001	Improved cultivar	Shan Xi, China	0.292858
Fen Dou No.28	Improved cultivar	Shan Xi, China	0.429421
Jin Da No.78 -2	Improved cultivar	Shan Xi, China	0.299835
Jin Dou No.10	Improved cultivar	Shan Xi, China	0.436618
Tai Nong No.15	Improved cultivar	Tai Wan, China	0.394095
Tai Wan No.75	Improved cultivar	Tai Wan, China	NA
Hua Dou No.1	Improved cultivar	Tian Jin, China	0.218214
Hua Dou No.2	Improved cultivar	Tian Jin, China	0.310512
Ni Ri Li Ya No.4	Improved cultivar	Nigeria	0.308639
Mei Guo Hak08 G	Improved cultivar	United States	0.598912
Mei Guo Da Dou	Improved cultivar	United States	0.316269
PI 548533	Improved cultivar	Illinois,United States	NA
Beeson	Improved cultivar	Indiana,United States	0.112438

## Sheet: S2
Table. S2 Candidate genes list in the locus located on chomosome 16.
Gene_ID	Haplotype analysis	Annotation	Fold change after dehydration(2h vs.0h)	Fold change after dehydration(4h vs.0h)
Glyma.16G163300	Significant		NA*	NA
Glyma.16G163400	No Significant	Disease resistance family protein / LRR family protein	NA	NA
Glyma.16G163500	No Significant	Nucleotide-sugar transporter family protein	NA	1.69725
Glyma.16G163600	No Significant	Uncharacterised conserved protein UCP009193	NA	NA
Glyma.16G163700	Significant		-0.795183	-2.80759
Glyma.16G163800	No Significant	One-helix protein 2	NA	-2.66633
Glyma.16G163900	No Significant	Protein of unknown function (DUF3511)	NA	NA
Glyma.16G164000	No Significant	F-box and associated interaction domains-containing protein	NA	NA
Glyma.16G164100	Significant		NA	NA
Glyma.16G164200	No Significant	Peroxidase superfamily protein	NA	0.936371
Glyma.16G164300	Significant	Peroxidase superfamily protein	NA	NA
Glyma.16G164400	Significant	Peroxidase superfamily protein	3.42131	3.90469
Glyma.16G164500	Significant	DHHC-type zinc finger family protein	NA	0.778365
Glyma.16G164600	Significant	Plant invertase/pectin methylesterase inhibitor superfamily protein	NA	NA
Glyma.16G164700	Significant	Protein Transporter, Pam16	NA	0.789382
Glyma.16G164800	No Significant	Integrase-type DNA-binding superfamily protein	2.65326	2.79441
Glyma.16G164900	Significant	NagB/RpiA/CoA transferase-like superfamily protein	NA	NA
Glyma.16G165000	No Significant	Polypyrimidine tract-binding protein 3	NA	NA
Glyma.16G165100	No Significant	WD-40 repeat family protein / notchless protein, putative	NA	NA
Glyma.16G165200	No Significant	Light-harvesting chlorophyll-protein complex II subunit B1	NA	NA
Glyma.16G165300	No Significant	Pyridoxal phosphate (PLP)-dependent transferases superfamily protein	NA	NA
Glyma.16G165400	No Significant	Tetratricopeptide repeat (TPR)-like superfamily protein	NA	NA
Glyma.16G165500	No Significant	Light-harvesting chlorophyll-protein complex II subunit B1	NA	NA
* NA means the gene had no expression change after dehydration stress.
